# Supplementary material for: Phenotypic Sorting of Pink Salmon Hatchery Strays May Alleviate Adverse Impacts of Reduced Variation in Fitness‐Associated Traits
Source: Ecol Evol. 2025 Jan 8;15(1):e70781. doi: 10.1002/ece3.70781 (PMC11711052; doi:10.1002/ece3.70781)
Supplement: Supplementary file 1 — Data S1. [file ECE3-15-e70781-s001.zip]

Archive with 2 entries (2 files):
- Phenotypic_Sorting_Pink_Salmon_Supplement.pdf
- Supplementary Materials.docx
